# Supplementary material for: Worldwide Research Trends on Substance Use Disorder‐Related Inflammatory Imbalances: A Bibliometric Analysis
Source: CNS Neurosci Ther. 2025 Dec 20;31(12):e70719. doi: 10.1002/cns.70719 (PMC12717472; doi:10.1002/cns.70719)
Supplement: Supplementary file 3 — Table S1: Number of total citations in the top 10 literature over the past 10 years. [file CNS-31-e70719-s003.xlsx]

## Sheet: Sheet1
S-Table 1.1 Total number of publications in the top 10 countries over the past ten years.
Year	2015	2016	2017	2018	2019	2020	2021	2022	2023	2024
Total	61	79	76	101	183	200	220	270	272	240
USA	25	32	37	38	85	96	96	101	96	80
PEOPLES R CHINA	6	11	11	16	23	26	36	45	47	53
ITALY	7	3	10	11	7	13	12	19	23	15
INDIA	2	3	2	1	3	7	12	31	31	29
BRAZIL	3	11	6	5	15	12	14	11	15	11
CANADA	3	3	3	5	17	10	10	13	10	13
SPAIN	4	1	2	11	6	16	10	15	16	12
GERMANY	4	10	0	2	8	7	7	9	5	6
AUSTRALIA	2	3	2	6	11	5	9	15	17	9
POLAND	5	2	3	6	8	8	14	11	12	12

## Sheet: Sheet2
S-Table 1.2 Total number of publications in the top 10 journals over the past ten years.
Year	2015	2016	2017	2018	2019	2020	2021	2022	2023	2024
Total	6	12	3	14	14	24	37	42	42	36
JOURNAL OF ETHNOPHARMACOLOGY	2	4	1	2	0	5	10	6	5	9
INTERNATIONAL JOURNAL OF MOLECULAR SCIENCES	0	0	0	1	2	4	6	5	13	11
MOLECULES	0	2	1	0	1	5	4	8	10	3
FRONTIERS IN PHARMACOLOGY	0	1	1	4	1	0	2	13	2	5
PLOS ONE	3	2	0	2	4	0	3	0	0	1
FRONTIERS IN IMMUNOLOGY	1	1	0	0	5	4	4	3	4	1
NUTRIENTS	0	1	0	1	0	2	4	6	5	4
BRAIN BEHAVIOR AND IMMUNITY	0	1	0	4	1	4	4	1	3	2
FRONTIERS IN PSYCHIATRY	0	0	0	0	2	4	6	2	4	4
DRUG AND ALCOHOL DEPENDENCE	1	1	3	3	1	3	3	2	0	2

## Sheet: Sheet3
S-Table 1.3 Total number of publications in the top 10 institutions over the past ten years.
Year	2015	2016	2017	2018	2019	2020	2021	2022	2023	2024
Total	24	20	18	16	61	57	73	58	56	55
UNIVERSITY OFCALIFORNIA SYSTEM	5	3	4	3	7	10	14	14	10	9
HARVARD UNIVERSITY	1	4	0	2	7	9	10	5	9	5
PENNSYLVANIA COMMONWEALTH SYSTEM OF HIGHER EDUCATION PCSHE	3	0	4	0	9	5	8	8	7	7
NATIONAL INSTITUTES OF HEALTH NIH USA	1	3	3	2	5	7	4	4	4	4
US DEPARTMENT OF VETERANS AFFAIRS	5	2	1	2	7	4	5	6	1	6
VETERANS HEALTH ADMINISTRATION VHA	5	2	1	2	7	4	5	6	1	6
HARVARD MEDICAL SCHOOL	1	3	0	1	3	8	8	3	7	4
UNIVERSITY OF TEXAS SYSTEM	2	2	2	1	6	5	3	3	6	8
UNIVERSITY OF NORTH CAROLINA	0	0	2	0	5	5	8	5	4	2
UNIVERSITY SYSTEM OF OHIO	1	1	1	3	5	0	8	4	7	4

## Sheet: Sheet4
S-Table 1.4 Total number of publications in the top 10 authors over the past ten years.
Year	2015	2016	2017	2018	2019	2020	2021	2022	2023	2024
Total	13	1	7	3	13	11	6	13	4	5
Maes, Michael	1	0	0	1	3	1	2	3	0	0
Serrano, Antonia	2	0	1	0	1	1	1	1	0	2
Knapp, Pamela E.	0	1	0	0	1	2	0	2	1	0
Theoharides, Theoharis C.	1	0	1	1	2	1	0	0	0	0
Rodriguez-Fonseca, Rolando Alberto	2	0	1	0	1	1	0	1	1	2
Hong, Jau-shyong	1	0	1	1	1	0	0	1	1	0
Hauser, Kurt	0	0	0	0	1	2	0	2	1	0
Pavón Morón, Francisco Javier	2	0	1	0	1	1	1	1	0	0
GÓMEZ, PEDRO FERNANDO ARAOS	2	0	1	0	1	1	1	1	0	0
Garcia-Marchena, Nuria	2	0	1	0	1	1	1	1	0	1

## Sheet: Sheet5
S-Table 1.5 Number of total citations in the top 10 literature over the past ten years.
Literature	2015	2016	2017	2018	2019	2020	2021	2022	2023	2024
Berk, M. 2013. TRENDS IN PHARMACOLOGICAL SCIENCES	38	30	34	34	49	32	25	22	17	14
Kohno, M. 2019. PHARMACOLOGY BIOCHEMISTRY AND BEHAVIOR	0	0	0	0	0	19	31	16	23	16
Purohit, V. 2011.MOLECULAR NEUROBIOLOGY	12	11	9	6	7	5	8	3	5	3
Minarini, A. 2017. EXPERT OPINION ON DRUG METABOLISM & TOXICOLOGY	0	0	2	14	21	15	16	15	1	6
Araos, P. 2015. ADDICTION BIOLOGY	3	6	13	7	8	10	14	7	6	8
Bachtell, RK. 2017. DRUG AND ALCOHOL DEPENDENCE	0	0	1	4	14	8	20	12	9	5
Brown, KT. 2018. BRAIN BEHAVIOR AND IMMUNITY	0	0	0	4	13	9	18	13	13	8
Ooi, SL. 2018. BIOMED RESEARCH INTERNATIONAL	0	0	0	1	1	15	19	12	6	7
Hofford, RS. 2019. EUROPEAN JOURNAL OF NEUROSCIENCE	0	0	0	0	4	8	15	7	10	8
Silverstein, PS. 2012. CURRENT HIV RESEARCH	10	8	4	4	4	1	4	4	4	1
